# Supplementary material for: Study on the invitro synergistic susceptibility and biofilm inhibition mechanism of ceftazidime-avibactam combined with aztreonam against carbapenem-resistant Klebsiella pneumoniae
Source: Front Microbiol. 2025 Mar 20;16:1542029. doi: 10.3389/fmicb.2025.1542029 (PMC11965359; doi:10.3389/fmicb.2025.1542029)
Supplement: Supplementary file 1 [file Table_1.XLSX]

## Sheet: 1
Number	Genotype	ATM	CZA	CZA+ATM
1	KPC-2	>32	0.5	0.12+0.12
2	NDM-1	>32	>128	0.12+0.12
3	OXA-23	32	16	4+6
4	KPC-2	>32	0.5	0.12+0.12
5	KPC-2	>32	0.5	0.12+0.12
6	KPC-2	>32	0.25	0.12+0.12
7	KPC-2	>32	0.5	0.12+0.12
8	IMP-1	>32	>128	0.12+0.12
9	KPC-2	>32	0.5	0.12+0.12
10	KPC-2	>32	0.12	0.12+0.12
11	KPC-2	>32	0.12	0.12+0.12
12	OXA-23	>32	128	0.12+0.12
13	KPC-2	>32	1	0.12+0.12
14	KPC-2	>32	0.25	0.12+0.12
15	KPC-2	>32	0.25	0.12+0.12
16	KPC-2	>32	0.5	0.12+0.12
17	IMP-1	>32	>128	0.12+0.12
18	NDM-1	16	>128	0.12+0.12
19	KPC-2	>32	0.5	0.12+0.12
20	KPC-2	>32	1	0.12+0.25
21	KPC-2	>32	1	0.12+0.12
22	KPC-2	>32	0.5	0.12+0.12
23	NDM-1	32	>128	4+6
24	OXA-23	32	16	0.12+32
25	NDM-1	>32	>128	0.12+0.12
26	KPC-2	>32	1	0.12+0.12
27	KPC-2	>32	1	0.12+0.12
28	NDM-1	>32	>128	0.12+0.12
29	KPC-2	>32	1	0.12+0.25
30	NDM-1	>32	>128	0.12+0.12
31	NDM-1	>32	>128	0.12+0.12
32	NDM-1	1	>128	0.12+0.12
33	NDM-1	>32	>128	0.12+0.12
34	NDM-1	1	>128	0.12+0.12
35	KPC-2	>32	1	0.12+0.25
36	NDM-1	0.12	>128	0.12+0.12
37	NDM-1	0.12	>128	0.12+0.12
38	None	>32	2	0.12+0.12
39	NDM-1	0.12	>128	0.12+0.12
40	KPC-2	>32	1	0.12+0.25
41	NDM-1	8	>128	0.12+0.12
42	KPC-2	>32	8	0.12+0.12
43	IMP-1	>32	128	0.12+0.12
44	IMP-1	>32	64	0.12+0.12
45	OXA-23	>32	16	0.12+32
46	OXA-23	>32	16	8+16
47	None	>32	4	0.12+0.25
48	None	>32	64	0.12+0.12
49	NDM-1	4	>128	0.12+32
50	NDM-1	>32	>128	0.12+0.5
51	IMP-1	>32	>128	0.12+0.12
52	KPC-2	>32	2	0.12+0.5
53	IMP-1	>32	>128	0.12+0.25
54	KPC-2	>32	4	0.12+0.25
55	IMP-1	>32	>128	0.12+0.12
56	KPC-2	>32	1	0.12+0.5
57	KPC-2	>32	1	0.12+0.25
58	IMP-1	>32	128	0.12+0.12
59	KPC-2	>32	0.5	0.12+0.12
60	KPC-2+IMP-1	>32	0.5	0.12+0.12
61	IMP-1	>32	>128	0.12+0.12
62	KPC-2	>32	4	0.12+0.5
63	OXA-23	>32	32	0.12+0.12
64	OXA-23	>32	64	0.12+0.12
65	KPC-2	>32	0.12	0.12+0.12
66	KPC-2	>32	1	0.12+0.25
67	KPC-2	>32	1	0.12+0.25
68	KPC-2	>32	2	0.12+0.12
69	KPC-2+IMP-1	>32	4	0.12+8
70	KPC-2+IMP-1	>32	>128	0.12+0.12
71	KPC-2	>32	2	0.12+0.25
72	KPC-2	>32	1	0.12+0.25
73	KPC-2	>32	1	0.12+0.5
74	KPC-2	>32	8	0.12+0.5
75	KPC-2	>32	2	0.12+0.25
76	IMP-1	>32	128	0.12+0.12
77	None	>32	0.25	0.12+0.12
78	KPC-2	>32	0.5	0.12+0.12
79	OXA-48	>32	0.25	0.12+0.12
80	KPC-2	>32	1	0.12+0.12
81	KPC-2	>32	1	0.12+0.25
82	KPC-2	>32	2	0.12+0.25
83	KPC-2	>32	2	4+0.12
84	KPC-2	>32	0.25	0.12+0.12
85	KPC-2	>32	1	0.12+0.12
86	NDM-1	1	>128	0.12+0.12
87	None	>32	>128	0.12+0.12
88	IMP-1	>32	128	0.12+0.12
89	KPC-2	>32	0.5	0.12+0.12
90	OXA-23	>32	32	8+32
91	OXA-23	>32	32	0.12+0.12
92	KPC-2	>32	0.12	0.12+0.12
93	KPC-2	>32	0.5	0.12+0.25
94	IMP-1	>32	>128	0.12+0.12
95	KPC-2	>32	0.25	0.12+0.25
96	None	>32	0.25	0.12+0.12
97	KPC-2	>32	2	0.12+16
98	None	>32	4	0.12+32
99	KPC-2	>32	1	0.12+0.12
100	KPC-2	>32	0.5	0.12+0.12
101	KPC-2	>32	0.25	0.12+0.25
102	KPC-2	>32	0.25	0.12+0.12
103	KPC-2	>32	1	0.12+0.5
104	None	>32	2	0.12+16
105	NDM-1	32	>128	0.12+2
106	KPC-2	>32	0.5	0.12+0.5
107	KPC-2	>32	1	0.12+0.25
108	KPC-2	>32	0.12	0.12+0.12
109	KPC-2	>32	0.5	0.12+0.25
110	KPC-2	>32	2	0.12+0.25
111	KPC-2	>32	4	0.12+0.25
112	KPC-2	>32	4	0.12+0.25
113	KPC-2	>32	0.5	0.12+0.12
114	KPC-2	>32	0.5	0.12+0.12
115	KPC-2	>32	0.5	0.12+0.12
116	KPC-2	>32	8	0.12+0.5
117	KPC-2	>32	1	0.12+0.12
118	KPC-2	>32	1	0.12+0.25
119	NDM-1	0.12	>128	0.12+0.12
120	KPC-2	>32	0.25	0.12+0.12
121	NDM-1	>32	16	0.12+0.12
122	KPC-2	>32	1	0.12+0.25
123	KPC-2	>32	0.25	0.12+0.12
124	KPC-2	>32	1	0.12+0.25
125	KPC-2	>32	2	0.12+0.25
126	KPC-2	>32	0.5	0.12+0.12
127	KPC-2	>32	0.25	0.12+0.12
128	KPC-2	>32	0.25	0.12+0.12
129	KPC-2	>32	8	0.12+0.12
130	KPC-2	>32	1	0.12+0.12
131	KPC-2	>32	8	0.12+0.12
132	KPC-2	>32	1	0.12+0.5
133	KPC-2	>32	1	0.12+0.12
134	KPC-2	>32	0.25	0.12+0.12
135	KPC-2	>32	2	0.12+0.12
136	KPC-2	>32	4	0.12+0.5
137	KPC-2	>32	4	0.12+0.5
138	KPC-2	>32	1	0.12+0.12
139	KPC-2	>32	0.5	0.12+0.5
140	KPC-2	>32	1	0.12+1
141	KPC-2	>32	1	0.12+0.12
142	KPC-2	>32	0.5	0.12+0.25
143	OXA-48	1	0.12	0.12+0.12
144	KPC-2	>32	0.5	0.12+0.25
145	KPC-2+NDM-1	>32	>128	0.12+0.25
146	KPC-2+NDM-1	>32	>128	0.12+1
147	NDM-1	>32	>128	0.12+0.12
148	NDM-1	>32	>128	0.12+0.12
149	KPC-2	>32	2	0.12+1
150	KPC-2	>32	1	0.12+0.12

## Sheet: 2
KPC	Control	CZA (½ MIC)	ATM (½ MIC)	CZA (½ MIC)+ATM (½ MIC)
diameter 1	1.85	1.11	1.65	0.75
diameter 2	1.79	1.21	1.56	0.76
diameter 3	1.81	1.11	1.57	0.71
diameter 4	1.69	1.08	1.56	0.71
diameter 5	1.81	1	1.55	0.75
diameter 6	1.84	1.19	1.55	0.79
diameter 7	1.84	1.01	1.53	0.77
diameter 8	1.82	1.08	1.53	0.75
NDM	Control	CZA (½ MIC)	ATM (½ MIC)	CZA (½ MIC)+ATM (½ MIC)
diameter 1	1.79	1.71	1.25	0.65
diameter 2	1.77	1.5	1.26	0.76
diameter 3	1.81	1.61	1.47	0.61
diameter 4	1.8	1.61	1.26	0.61
diameter 5	1.81	1.7	1.25	0.75
diameter 6	1.84	1.79	1.45	0.69
diameter 7	1.74	1.61	1.23	0.77
diameter 8	1.82	1.78	1.23	0.71

## Sheet: 3
KPC	Control	CZA (½ MIC)	ATM (½ MIC)	CZA (½ MIC)+ATM (½ MIC)
diameter 1	0.15	0.42	0.15	0.55
diameter 2	0.16	0.49	0.16	0.56
diameter 3	0.14	0.46	0.17	0.51
diameter 4	0.13	0.45	0.16	0.51
diameter 5	0.15	0.46	0.15	0.55
diameter 6	0.15	0.47	0.15	0.49
diameter 7	0.13	0.42	0.13	0.57
diameter 8	0.13	0.42	0.13	0.55
NDM	Control	CZA (½ MIC)	ATM (½ MIC)	CZA (½ MIC)+ATM (½ MIC)
diameter 1	0.14	0.22	0.41	0.55
diameter 2	0.15	0.18	0.45	0.54
diameter 3	0.14	0.15	0.19	0.52
diameter 4	0.14	0.15	0.41	0.51
diameter 5	0.15	0.15	0.41	0.55
diameter 6	0.16	0.16	0.22	0.51
diameter 7	0.14	0.17	0.42	0.54
diameter 8	0.13	0.15	0.43	0.55
